# Supplementary material for: Serum Albumin and Post-Stroke Outcomes: Analysis of UK Regional Registry Data, Systematic Review, and Meta-Analysis
Source: Nutrients. 2024 May 14;16(10):1486. doi: 10.3390/nu16101486 (PMC11124370; doi:10.3390/nu16101486)
Supplement: Supplementary file 1 [file nutrients-16-01486-s001.zip]

Archive with 1 entries (1 files):
- nutrients-2951989-supplementary.pdf
